# Supplementary material for: Substitution of arginine 219 by glycine compromises stability, dimerization, and catalytic activity in a G6PD mutant
Source: Commun Biol. 2023 Dec 9;6:1245. doi: 10.1038/s42003-023-05599-z (PMC10709299; doi:10.1038/s42003-023-05599-z)
Supplement: Supplementary file 2 — Supplementary data [file 42003_2023_5599_MOESM2_ESM.xlsx]

## Sheet: Secondary structure
Wavelength (nm)	CD (mdeg)
260	Wild-type	Meyer
259	-0.07962	0.147805
258	-0.12555	0.140453
257	-0.15947	0.117376
256	-0.17256	0.08261
255	-0.16079	0.057845
254	-0.12702	0.057655
253	-0.08369	0.071765
252	-0.04941	0.080911
251	-0.03706	0.085841
250	-0.04707	0.105276
249	-0.0766	0.14324
248	-0.1284	0.173988
247	-0.20317	0.166822
246	-0.29015	0.116404
245	-0.3742	0.042553
244	-0.45228	-0.03507
243	-0.54145	-0.11844
242	-0.66922	-0.22719
241	-0.85226	-0.37538
240	-1.0835	-0.55908
239	-1.34016	-0.76752
238	-1.60352	-0.99739
237	-1.87415	-1.2554
236	-2.17119	-1.55418
235	-2.51352	-1.90232
234	-2.89995	-2.29291
233	-3.31233	-2.70845
232	-3.73851	-3.1412
231	-4.18658	-3.6012
230	-4.67214	-4.10199
229	-5.19427	-4.64362
228	-5.73132	-5.20953
227	-6.26087	-5.7746
226	-6.77553	-6.31631
225	-7.27502	-6.81961
224	-7.74799	-7.27143
223	-8.16701	-7.65775
222	-8.50187	-7.97097
221	-8.73637	-8.20849
220	-8.87484	-8.35542
219	-8.93944	-8.38651
218	-8.96339	-8.30565
217	-8.9781	-8.17243
216	-8.99564	-8.06523
215	-9.00274	-8.01715
214	-8.98228	-8.00637
213	-8.94829	-8.00972
212	-8.95263	-8.04329
211	-9.0431	-8.13777
210	-9.21017	-8.28375
209	-9.37802	-8.41334
208	-9.44437	-8.43465
207	-9.31967	-8.27353
206	-8.93371	-7.8762
205	-8.23264	-7.18817
204	-7.18993	-6.15967
203	-5.81415	-4.77962
202	-4.13878	-3.0847
201	-2.20864	-1.12219
200	-0.07411	1.07991
199	2.2029	3.48736
198	4.51874	6.00949
197	6.69445	8.47352
196	8.49056	10.6192
195	9.65234	12.1223
194	9.93955	12.737
193	9.21465	12.1
192	7.6293	10.6
191	5.67308	8.5
190	3.86534	6
	2.34147	4

## Sheet: Thermal stability
Temperature (°C)	Wild-type			Wild-type + 10 μM NADPH			Wild-type + 100 μM NADPH			Meyer			Meyer + 10 μM NADPH			Meyer + 100 μM NADPH
20	0	0	0	0	0	0	0	0	0	0	0	0	0	0	0	0	0	0
21	0	0	0	0	0	0	0	0	0	0	0	0	0	0	0	0	0	0
22	0	0	0	0	0	0	0	0	0	0	0	0	0	0	0	0	0	0
23	0	0	0	0	0	0	0	0	0	0	0	0	0	0	0	0	0	0
24	0	0	0	0	0	0	0	0	0	0	0	0	0	0	0	0	0	0
25	0	0	0	0	0	0	0	0	0	0	0	0	0	0	0	0	0	0
26	0	0	0	0	0	0	0	0	0	0	0	0	0	0	0	0	0	0
27	0	0	0	0	0	0	0	0	0	0	0	0	0	0	0	0	0	0
28	0	0	0	0	0	0	0	0	0	0	0	0	0	0	0	0	0	0
29	0	0	0	0	0	0	0	0	0	0	0	0	0	0	0	0	0	0
30	0	0	0	0	0	0	0	0	0	0	0	0	0	0	0	0	0	0
31	0	0	0	0	0	0	0	0	0	0	0	0	0	0	0	0	0	0
32	0	0	0	0	0	0	0	0	0	0	0	0	0	0	0	0	0	0
33	0	0	0	0	0	0	0	0	0	0	0	0	0	0	0	0	0	0
34	0	0	0	0	0	0	0	0	0	0	0	0	0	0	0	0	0	0
35.02	0	0	0	0	0	0	0	0	0	0	0	0	0	0	0	0	0	0
35.12	0	0	0	0	0	0	0	0	0	0	0	0	0	0	0	0	0	0
35.22	0	0	0	0	0	0	0	0	0	0	0	0	0	0	0	0	0	0
35.31	0	0	0	0	0	0	0	0	0	0	0	0	0	0	0	0	0	0
35.41	0	0	0	0	0	0	0	0	0	0	0	0	0	0	0	0	0	0
35.51	0	0	0	0	0	0	0	0	0	0	0	0	0	0	0	0	0	0
35.61	0	0	0	0	0	0	0	0	0	0	0	0	0	0	0	0	0	0
35.7	0	0	0	0	0	0	0	0	0	0	0	0	0	0	0	0	0	0
35.84	0	0	0	0	0	0	0	0	0	0	0	0	0	0	0	0	0	0
35.94	0	0	0	0	0	0	0	0	0	0	0	0	0	0	0	0	0	0
36.03	0	0	0	0	0	0	0	0	0	0	0	0	0	0	0	0	0	0
36.09	0	0	0	0	0	0	0	0	0	0	0	0	0	0	0	0	0	0
36.22	0	0	0	0	0	0	0	0	0	0	0	0	0	0	0	0	0	0
36.32	0	0	0	0	0	0	0	0	0	0	0	0	0	0	0	0	0	0
36.42	0	0	0	0	0	0	0	0	0	0	0	0	0	0	0	0	0	0
36.51	0	0	0	0	0	0	0	0	0	0	0	0	0	0	0	0	0	0
36.61	0	0	0	0	0	0	0	0	0	0	0	0	0	0	0	0	0	0
36.74	0	0	0	0	0	0	0	0	0	0	0	0	0	0	0	0	0	0
36.84	0	0	0	0	0	0	0	0	0	0	0	0	0	0	0	0	0	0
36.93	0	0	0	0	0	0	0	0	0	0	0	0	0	0	0	0	0	0
37.03	0	0	0	0	0	0	0	0	0	0	0	0	0	0	0	0	0	0
37.11	0	0	0	0	0	0	0	0	0	0	0	0	0	0	0	0	0	0
37.21	0	0	0	0	0	0	0	0	0	0	0	0	0	0	0	0	0	0
37.35	0	0	0	0	0	0	0	0	0	0	0	0	0	0	0	0	0	0
37.44	0	0	0	0	0	0	0	0	0	0	0	0	0	0	0	0	0	0
37.53	0	0	0	0	0	0	0	0	0	0	0	0	0	0	0	0	0	0
37.63	0	0	0	0	0	0	0	0	0	0	0	0	0	0	0	0	0	0
37.76	0	0	0	0	0	0	0	0	0	0	0	0	0	0	0	0	0	0
37.86	0	0	0	0	0	0	0	0	0	0	0	0	0	0	0	0	0	0
37.95	0	0	0	0	0	0	0	0	0	0	0	0	0	0	0	0	0	0
38.03	0	0.000638	0	0	0	0	0	0	0	0	0	0	0	0	0	0	0	0
38.13	0	0.000638	0	0	0	0	0	0	0	0	0	0	0	0	0	0	0	0
38.27	0	0.000638	0	0	0	0	0	0	0	0	0	0	0	0	0	0	0	0
38.36	0	0.000319	0	0	0	0	0	0	0	0	0	0	0	0	0	0	0	0
38.41	0	0.000957	0	0	0	0	0	0	0	0	0	0	0	0	0	0	0	0
38.53	0	0.000638	0	0	0	0	0	0	0	0	0	0	0	0	0	0	0	0
38.67	0	0.001595	0	0	0	0	0	0	0	0	0	0	0	0	0	0	0	0
38.76	0	0.001276	0	0	0	0	0	0	0	0.05	0.05	0.05	0	0	0	0	0	0
38.85	0	0.002234	0	0	0	0	0	0	0	0.05	0.05	0.05	0	0	0	0	0	0
38.93	0	0.001276	0	0	0	0	0	0	0	0.05	0.05	0.05	0	0	0	0	0	0
39.03	0	0.001914	0	0	0	0	0	0	0	0.05	0.05	0.05	0	0	0	0	0	0
39.16	0	0.001595	0	0	0	0	0	0	0	0.05	0.05	0.05	0	0	0	0	0	0
39.25	0.001649	0.002234	0.001645	0	0	0	0	0	0	0.05	0.05	0.05	0	0	0	0	0	0
39.33	0.002309	0.000957	0.001974	0	0	0	0	0	0	0.05	0.05	0.05	0	0	0	0	0	0
39.42	0.002309	0.002234	0.001974	0	0	0	0	0	0	0.05	0.05	0.05	0	0	0	0	0	0
39.55	0.001979	0.00351	0.001974	0	0	0	0	0	0	0.05	0.05	0.05	0	0	0	0	0	0
39.65	0.001979	0.002234	0.001974	0	0	0	0	0	0	0.05	0.05	0.05	0	0	0	0	0	0
39.73	0.001649	0.00351	0.001316	0	0	0	0	0	0	0.05	0.05	0.05	0	0	0	0	0	0
39.86	0.00066	0.002234	0.001974	0	0	0	0	0	0	0.05	0.05	0.05	0	0	0	0	0	0
39.94	0.002309	0.00351	0.002962	0	0	0	0	0	0	0.05	0.05	0.05	0	0	0	0	0	0
40.04	0.002309	0.005105	0.003291	0	0	0	0	0	0	0.05	0.05	0.05	0	0	0	0	0	0
40.17	0.002639	0.004467	0.002632	0	0	0	0	0	0	0.05	0.05	0.05	0	0	0	0	0	0
40.24	0.003628	0.005105	0.00362	0	0	0	0	0	0	0.05	0.05	0.05	0	0	0	0	0	0
40.34	0.006266	0.005743	0.003949	0	0	0	0	0	0	0.05	0.05	0.05	0	0	0	0	0	0
40.46	0.005277	0.005424	0.004936	0	0	0	0	0	0	0.05	0.05	0.05	0	0	0	0	0	0
40.55	0.005607	0.00702	0.005923	0	0	0	0	0	0	0.05	0.05	0.05	0	0	0	0	0	0
40.63	0.004947	0.00702	0.006581	0	0	0	0	0	0	0.05	0.05	0.05	0	0	0	0	0	0
40.76	0.006266	0.007658	0.005594	0	0	0	0	0	0	0.05	0.05	0.05	0	0	0	0	0	0
40.85	0.007586	0.008934	0.007568	0	0	0	0	0	0	0.05	0.05	0.05	0	0	0	0	0	0
40.98	0.007916	0.009892	0.007897	0	0	0	0	0	0	0.05	0.05	0.05	0	0	0	0	0	0
41.06	0.008575	0.010211	0.007897	0	0	0	0	0	0	0.05	0.05	0.05	0	0	0	0	0	0
41.14	0.008575	0.01053	0.009214	0	0	0	0	0	0	0.05	0.05	0.05	0	0	0	0	0	0
41.26	0.010884	0.012444	0.010201	0	0	0	0	0	0	0.05	0.05	0.05	0	0	0	0	0	0
41.36	0.010884	0.012125	0.011517	0	0	0	0	0	0	0.05	0.05	0.05	0	0	0	0	0	0
41.48	0.012533	0.014359	0.011517	0	0	0	0	0	0	0.05	0.05	0.05	0	0	0	0	0	0
41.56	0.012533	0.014359	0.012833	0	0	0	0	0	0	0.05	0.05	0.05	0	0	0	0	0	0
41.65	0.012863	0.015954	0.01382	0	0	0	0	0	0	0.05	0.05	0.05	0	0	0	0	0	0
41.77	0.013522	0.016273	0.014149	0	0	0.000818	0	0	0	0.05	0.05	0.05	0	0	0	0	0	0
41.85	0.015501	0.017869	0.015466	0	0	0.001363	0	0	0	0.05	0.05	0.05	0	0	0	0	0	0
41.98	0.016491	0.018188	0.015795	0	0	0.001635	0	0	0	0.05	0.051763	0.05	0	0	0	0	0	0
42.06	0.016821	0.019783	0.01744	0	0	0.000818	0	0	0	0.05	0.056639	0.05	0	0	0	0	0	0
42.18	0.01748	0.020421	0.018427	0	0	0.000818	0	0	0	0.052457	0.058515	0.05	0	0	0	0	0	0
42.27	0.019789	0.023612	0.019743	0	0.000776	0.001363	0	0	0	0.055293	0.062266	0.05	0	0	0	0	0	0
42.35	0.021438	0.023612	0.020072	0	0.000776	0.000818	0	0	0	0.059546	0.066767	0.051163	0	0	0	0	0	0
42.47	0.021108	0.024888	0.022376	0	0.001035	0.001363	0	0	0	0.061437	0.070518	0.054419	0	0	0	0	0	0
42.55	0.023747	0.025846	0.023692	0	0.000517	0.001908	0	0	0	0.06758	0.074269	0.05814	0	0	0	0	0	0
42.68	0.024077	0.028717	0.026324	0	0.001811	0.000545	0	0	0	0.070416	0.07877	0.064651	0	0	0	0	0	0
42.76	0.025066	0.028398	0.027312	0	0.001552	0.001908	0	0	0	0.074669	0.084021	0.067907	0.05	0.05	0.05	0	0	0
42.87	0.027375	0.031589	0.027312	0	0.002329	0.002453	0	0	0	0.079395	0.088522	0.073023	0.05	0.05	0.05	0	0	0
42.96	0.028694	0.03127	0.028957	0	0.002587	0.003543	0	0	0	0.084594	0.093773	0.076744	0.05	0.05	0.05	0	0	0
43.08	0.029683	0.033823	0.030931	0	0.002846	0.003816	0	0	0	0.088374	0.097899	0.081395	0.05	0.05	0.05	0	0	0
43.16	0.031332	0.035418	0.031918	0	0.003105	0.003816	0	0.001641	0	0.093573	0.104276	0.088372	0.05	0.05	0.05	0	0	0
43.28	0.033641	0.037652	0.034551	0.000715	0.003881	0.005179	0	0.001094	0	0.100189	0.109527	0.092558	0.05	0.05	0.05	0	0	0
43.36	0.03496	0.037971	0.035209	0.00143	0.005175	0.003816	0	0.001367	0	0.103497	0.115529	0.09814	0.05	0.05	0.05	0	0	0
43.48	0.03628	0.040204	0.037183	0.002145	0.004657	0.005179	0	0.00082	0	0.112004	0.120405	0.102791	0.05	0.05	0.05	0	0	0
43.57	0.037269	0.0418	0.039487	0.001073	0.005692	0.004361	0	0.00082	0	0.116257	0.129032	0.110698	0.05	0.05	0.05	0	0	0
43.65	0.039578	0.044033	0.041132	0.001788	0.004916	0.005451	0	0.000273	0	0.125709	0.134659	0.116744	0.05	0.05	0.05	0	0	0
43.76	0.042216	0.046586	0.042448	0.000715	0.006468	0.006269	0	0.002461	0	0.129017	0.14066	0.124186	0.05	0.05	0.05	0	0	0
43.88	0.043536	0.047543	0.04541	0.002503	0.007245	0.007904	0	0.000547	0	0.134688	0.148912	0.131163	0.05	0.05	0.05	0	0	0
43.96	0.044855	0.049458	0.047055	0.002145	0.007245	0.008177	0	0.000273	0	0.143195	0.157164	0.140465	0.05	0.05	0.05	0	0	0
44.08	0.046174	0.050415	0.049358	0.00286	0.009314	0.008722	0	0.00082	0	0.152174	0.162416	0.147907	0.05	0.05	0.05	0.000933	0	0
44.16	0.049472	0.054563	0.051333	0.003218	0.008797	0.009267	0	0.001914	0	0.160208	0.172543	0.153953	0.05	0.05	0.05	0.001866	0	0
44.28	0.051781	0.055839	0.051333	0.003218	0.010349	0.011447	0	0.000547	0	0.167769	0.181545	0.164186	0.05	0.05	0.05	0.001866	0	0
44.39	0.05277	0.058073	0.055281	0.003933	0.011384	0.011175	0	0.002461	0	0.175331	0.189047	0.172093	0.05	0.05	0.05	0.000933	0	0
44.48	0.055409	0.05903	0.056598	0.004648	0.01216	0.011447	0.000551	0.001641	0	0.18431	0.196924	0.18	0.05	0.05	0.05	0.000933	0	0
44.56	0.057388	0.062221	0.060546	0.006078	0.012937	0.013083	0.000551	0.001641	0	0.194234	0.207052	0.190233	0.05	0.05	0.05	0.001399	0	0
44.67	0.060686	0.064773	0.062192	0.006435	0.013972	0.0139	0.000551	0.002734	0	0.200851	0.217929	0.199535	0.05	0.05	0.05	0.002332	0	0
44.79	0.062005	0.066688	0.064166	0.007508	0.014748	0.015263	0.000826	0.003008	0	0.212665	0.228807	0.209767	0.05	0.05	0.05	0.001866	0.000964	0
44.87	0.062335	0.070517	0.065153	0.007508	0.014748	0.016081	0.001101	0.003008	0	0.222117	0.235559	0.217209	0.05	0.05	0.05	0.000466	0.000482	0
44.98	0.065633	0.071474	0.068115	0.008581	0.015524	0.016898	0.001376	0.003008	0	0.233932	0.246437	0.230698	0.05	0.05	0.05	0.001866	0.001929	0
45.06	0.067942	0.072112	0.072392	0.008938	0.016818	0.018534	0.001101	0.004649	0	0.241493	0.25844	0.240465	0.05	0.05	0.05	0.002332	0.000482	0
45.17	0.069261	0.075303	0.074696	0.011083	0.01837	0.019896	0.001376	0.004102	0	0.254253	0.269317	0.252093	0.05	0.05	0.05	0.05	0.05	0.05
45.29	0.073219	0.078494	0.074696	0.011441	0.019146	0.020442	0.002202	0.004649	0	0.26465	0.280945	0.26093	0.05	0.05	0.05	0.05	0.05	0.05
45.38	0.075528	0.080089	0.078973	0.012513	0.02044	0.021532	0.002753	0.005196	0.001315	0.275047	0.292198	0.273023	0.05	0.05	0.05	0.05	0.05	0.05
45.48	0.078166	0.082004	0.08029	0.012513	0.021992	0.023167	0.001652	0.005742	0.001972	0.286862	0.302701	0.286047	0.05	0.05	0.05	0.05	0.05	0.05
45.59	0.080475	0.085195	0.084567	0.013586	0.021734	0.025348	0.003303	0.005742	0.001315	0.299149	0.316954	0.29907	0.05	0.05	0.05	0.05	0.05	0.05
45.68	0.084103	0.088705	0.086542	0.017519	0.023803	0.025348	0.004129	0.006016	0.00263	0.309546	0.329707	0.309302	0.05	0.05	0.05	0.05	0.05	0.05
45.76	0.084433	0.090619	0.088516	0.016804	0.025356	0.027528	0.003028	0.006563	0.002301	0.321834	0.342086	0.32093	0.05	0.05	0.05	0.05	0.05	0.05
45.91	0.088061	0.09381	0.092465	0.020379	0.026649	0.028618	0.003854	0.008203	0.002301	0.336011	0.355214	0.335349	0.05	0.05	0.05	0.05	0.05	0.05
45.98	0.08971	0.095724	0.09411	0.019664	0.028719	0.029708	0.004129	0.008203	0.003287	0.349716	0.368342	0.347442	0.05	0.05	0.05	0.05	0.05	0.05
46.09	0.093668	0.100511	0.098059	0.021809	0.030013	0.031071	0.003854	0.009297	0.003287	0.362004	0.37997	0.362791	0.05	0.05	0.05	0.05	0.05	0.05
46.21	0.096966	0.102744	0.10102	0.022524	0.031565	0.033524	0.006331	0.010118	0.004274	0.374764	0.392348	0.374419	0.053843	0.05	0.05	0.05	0.05	0.05
46.29	0.100264	0.104978	0.103323	0.023954	0.033118	0.034887	0.006606	0.011211	0.004931	0.390359	0.408102	0.389302	0.055404	0.050661	0.050644	0.05	0.05	0.05
46.39	0.103892	0.109126	0.106614	0.026099	0.034929	0.037885	0.007982	0.012852	0.003616	0.402174	0.423106	0.402326	0.057355	0.053744	0.055531	0.05	0.05	0.05
46.47	0.104881	0.112317	0.108588	0.027529	0.035705	0.03843	0.006606	0.012032	0.005588	0.414934	0.435109	0.415349	0.060866	0.056388	0.055975	0.05	0.05	0.05
46.59	0.108839	0.115826	0.113853	0.028602	0.038034	0.039248	0.007707	0.013126	0.005917	0.428166	0.448987	0.431163	0.065158	0.059471	0.060862	0.05	0.05	0.05
46.7	0.111478	0.119336	0.117473	0.029675	0.040362	0.042246	0.008808	0.014219	0.004931	0.443762	0.463991	0.445116	0.068279	0.063436	0.064416	0.05	0.05	0.05
46.78	0.116095	0.12157	0.120434	0.03325	0.039586	0.044154	0.009083	0.01586	0.009204	0.457467	0.478245	0.459535	0.071401	0.06652	0.067526	0.05	0.05	0.05
46.89	0.118734	0.126356	0.12208	0.035038	0.043726	0.045789	0.01101	0.01586	0.008547	0.471172	0.492123	0.474419	0.075693	0.071366	0.071968	0.05	0.05	0.05
47	0.121702	0.128271	0.128003	0.037183	0.043726	0.048787	0.010184	0.016954	0.008876	0.48535	0.504501	0.488372	0.079204	0.074009	0.075522	0.05	0.05	0.05
47.12	0.12533	0.129866	0.129319	0.036468	0.046831	0.049877	0.011836	0.018594	0.008218	0.499055	0.519505	0.502791	0.083496	0.079295	0.07952	0.05	0.05	0.05
47.19	0.128628	0.135929	0.133926	0.0404	0.0489	0.053148	0.012662	0.019141	0.009533	0.51465	0.534884	0.51907	0.086617	0.081498	0.083518	0.05	0.05	0.05
47.29	0.133575	0.139119	0.135571	0.041473	0.050194	0.053966	0.013487	0.020782	0.010191	0.528355	0.550638	0.533953	0.09247	0.086784	0.088849	0.05	0.05	0.05
47.41	0.136873	0.141991	0.141494	0.043976	0.052264	0.056691	0.014313	0.021876	0.012163	0.544423	0.564141	0.548372	0.095981	0.09163	0.092848	0.05	0.05	0.05
47.52	0.139512	0.146139	0.144126	0.046478	0.054075	0.059417	0.015414	0.022423	0.012821	0.555766	0.579895	0.56186	0.100273	0.095595	0.096846	0.05	0.05	0.05
47.59	0.14281	0.150606	0.148404	0.048266	0.056145	0.060507	0.016515	0.023517	0.013807	0.570416	0.594899	0.575814	0.103394	0.099119	0.103065	0.05	0.05	0.05
47.68	0.146108	0.154435	0.153011	0.051841	0.058473	0.063232	0.017066	0.025431	0.014793	0.584594	0.609152	0.592558	0.110417	0.105286	0.107064	0.05	0.05	0.05
47.78	0.152045	0.158583	0.15663	0.052914	0.06132	0.064868	0.018993	0.026524	0.016437	0.598771	0.621905	0.606047	0.114319	0.109251	0.112839	0.05	0.05	0.05
47.89	0.153694	0.161774	0.159921	0.055059	0.062872	0.067593	0.019543	0.027892	0.016437	0.615312	0.637284	0.619535	0.119391	0.114537	0.116837	0.05	0.05	0.05
48	0.158311	0.166879	0.165844	0.056847	0.065459	0.070046	0.020094	0.029806	0.016437	0.628544	0.650038	0.635814	0.125244	0.120705	0.122168	0.05	0.05	0.05
48.08	0.163259	0.171027	0.169793	0.060422	0.067012	0.071954	0.022571	0.030626	0.019066	0.644612	0.665041	0.649767	0.129926	0.126432	0.128832	0.05	0.05	0.05
48.21	0.167216	0.173899	0.173412	0.061852	0.069082	0.07468	0.022571	0.03172	0.019724	0.659735	0.677044	0.663721	0.136169	0.132159	0.134607	0.05	0.05	0.05
48.33	0.171834	0.179324	0.178348	0.06364	0.071928	0.07686	0.023947	0.034454	0.021696	0.672495	0.692798	0.677209	0.142801	0.137004	0.140826	0.05	0.05	0.05
48.4	0.176451	0.183472	0.18131	0.065785	0.073221	0.080948	0.025048	0.034454	0.022025	0.688563	0.704426	0.691163	0.147093	0.142291	0.146157	0.05	0.05	0.05
48.51	0.179749	0.187939	0.186904	0.069718	0.07555	0.082584	0.0267	0.036095	0.023669	0.701323	0.718305	0.705116	0.153726	0.14978	0.152377	0.05	0.05	0.05
48.58	0.185356	0.192725	0.191839	0.071505	0.079431	0.084764	0.028626	0.03883	0.025312	0.715974	0.732558	0.717209	0.159969	0.155507	0.159929	0.05	0.05	0.05
48.72	0.188984	0.196554	0.19513	0.074723	0.081759	0.08858	0.028351	0.039923	0.026298	0.727788	0.746812	0.729767	0.166211	0.161233	0.165704	0.053638	0.050627	0.05
48.79	0.194261	0.202936	0.201382	0.078298	0.083829	0.091578	0.031104	0.041838	0.027285	0.741021	0.75844	0.741395	0.172844	0.170044	0.172812	0.056437	0.054002	0.05323
48.91	0.198549	0.205807	0.206976	0.080443	0.08564	0.094031	0.032205	0.044299	0.028271	0.753308	0.771943	0.755349	0.179087	0.178855	0.181697	0.059235	0.057377	0.057325
48.98	0.203496	0.211551	0.210596	0.083304	0.089004	0.096757	0.034407	0.045939	0.030572	0.765595	0.780195	0.766047	0.18689	0.185463	0.186584	0.063899	0.06027	0.060965
49.12	0.209103	0.216656	0.21586	0.086164	0.091074	0.099755	0.034957	0.047033	0.031887	0.77552	0.792573	0.78093	0.195474	0.19207	0.195469	0.068563	0.064127	0.063239
49.2	0.212731	0.221761	0.219809	0.089381	0.094179	0.10248	0.036058	0.048674	0.033531	0.78828	0.803826	0.789767	0.202497	0.200441	0.203909	0.070429	0.067985	0.067789
49.3	0.216689	0.227505	0.227706	0.091169	0.097025	0.106296	0.03771	0.050041	0.035832	0.801512	0.812453	0.800465	0.20952	0.20793	0.213239	0.074627	0.069431	0.070064
49.41	0.224274	0.231653	0.230997	0.094744	0.099094	0.108749	0.039361	0.053322	0.036818	0.811909	0.824456	0.812558	0.219274	0.217181	0.219902	0.077425	0.074253	0.075978
49.51	0.228562	0.238673	0.238236	0.09975	0.102717	0.111202	0.042389	0.054416	0.03879	0.823251	0.833458	0.822791	0.227858	0.226872	0.229676	0.083022	0.077628	0.079163
49.62	0.235488	0.243778	0.243501	0.100107	0.10608	0.1142	0.04349	0.056877	0.040105	0.835066	0.842461	0.832558	0.236832	0.235683	0.239005	0.086754	0.082932	0.083258
49.73	0.240435	0.248245	0.248108	0.105113	0.107891	0.118016	0.045417	0.059612	0.042406	0.841682	0.854464	0.843256	0.245025	0.243612	0.247446	0.090485	0.087271	0.087807
49.8	0.244723	0.255903	0.25436	0.107973	0.111255	0.122104	0.047069	0.060705	0.043393	0.853497	0.863466	0.854419	0.254389	0.254185	0.256775	0.094216	0.091128	0.090537
49.9	0.25066	0.26037	0.260941	0.110833	0.115653	0.12483	0.048995	0.06262	0.045365	0.861059	0.871718	0.864186	0.262973	0.265639	0.266992	0.098881	0.096914	0.097361
50.01	0.255607	0.266433	0.266206	0.115123	0.117464	0.128373	0.051197	0.066448	0.04668	0.87051	0.881845	0.869767	0.275068	0.276652	0.278099	0.104944	0.101254	0.100546
50.12	0.262203	0.271538	0.273445	0.119056	0.121863	0.132461	0.052298	0.067268	0.048323	0.87949	0.888222	0.87907	0.284042	0.285463	0.288761	0.107743	0.106075	0.105551
50.23	0.266821	0.276324	0.277394	0.122274	0.123674	0.134914	0.055051	0.070003	0.050953	0.887996	0.895724	0.886047	0.294187	0.296476	0.299422	0.11334	0.110897	0.109645
50.3	0.272098	0.282387	0.28562	0.126207	0.128331	0.138457	0.056978	0.072464	0.053254	0.894612	0.903976	0.897209	0.305111	0.307489	0.310084	0.118004	0.115236	0.11556
50.4	0.280013	0.290364	0.290227	0.129067	0.131177	0.143091	0.058629	0.073558	0.055884	0.904064	0.911853	0.905581	0.317206	0.319824	0.322523	0.123134	0.121022	0.121474
50.54	0.28496	0.297384	0.296808	0.13443	0.133765	0.146634	0.060281	0.076019	0.05687	0.910208	0.916729	0.912093	0.330082	0.332159	0.334518	0.130597	0.12729	0.126479
50.61	0.291227	0.302808	0.303389	0.136932	0.138422	0.15045	0.062483	0.078206	0.059172	0.917297	0.923481	0.91814	0.340226	0.342731	0.346068	0.134795	0.130665	0.131938
50.72	0.297823	0.309828	0.308983	0.140865	0.141527	0.15372	0.064134	0.081214	0.061801	0.925331	0.931733	0.925116	0.353102	0.355507	0.359396	0.142257	0.136933	0.138763
50.82	0.30376	0.316847	0.315564	0.145513	0.145666	0.158899	0.066612	0.082855	0.063445	0.930057	0.937734	0.931628	0.365587	0.367841	0.37139	0.146922	0.143202	0.145132
50.92	0.310026	0.321634	0.322474	0.150161	0.148512	0.161352	0.069089	0.085863	0.065089	0.938091	0.940735	0.93814	0.378853	0.382819	0.385162	0.154384	0.149952	0.150136
51	0.315303	0.32993	0.327739	0.154094	0.152911	0.166803	0.070465	0.08805	0.06739	0.942817	0.946737	0.943256	0.392119	0.396476	0.39849	0.159049	0.157184	0.159236
51.1	0.323219	0.33695	0.335966	0.159457	0.15705	0.170891	0.073493	0.089418	0.069034	0.94896	0.951238	0.948837	0.406165	0.40837	0.411817	0.166511	0.163452	0.16515
51.23	0.329156	0.342693	0.343205	0.163032	0.160673	0.175525	0.07542	0.093793	0.073636	0.955577	0.956864	0.953953	0.41865	0.424229	0.425589	0.173041	0.169238	0.17061
51.3	0.337731	0.349075	0.350773	0.168037	0.164554	0.179886	0.077897	0.09598	0.074951	0.958885	0.960615	0.957674	0.432696	0.437445	0.441582	0.180504	0.176953	0.178799
51.41	0.343338	0.355775	0.357354	0.170897	0.168693	0.184791	0.080374	0.098988	0.076266	0.962665	0.965491	0.962326	0.446742	0.453744	0.455353	0.188433	0.185632	0.185168
51.51	0.349934	0.365029	0.363277	0.176975	0.172057	0.188607	0.082576	0.101996	0.078238	0.966446	0.968867	0.967442	0.460398	0.468282	0.469569	0.194963	0.191418	0.193358
51.62	0.356201	0.370772	0.371504	0.182338	0.176455	0.192968	0.085054	0.103363	0.081197	0.968336	0.972618	0.969767	0.474834	0.481938	0.485118	0.201026	0.199614	0.200637
51.71	0.363456	0.377792	0.378085	0.185198	0.181113	0.197329	0.086705	0.105278	0.084813	0.973535	0.977869	0.973953	0.48927	0.498238	0.499778	0.210821	0.207329	0.209281
51.83	0.369723	0.384493	0.38335	0.190561	0.184994	0.201145	0.088632	0.108832	0.086456	0.976843	0.98162	0.97814	0.504487	0.514537	0.514438	0.21875	0.216008	0.21747
51.89	0.376319	0.39247	0.391247	0.195567	0.187322	0.207959	0.091109	0.112114	0.0881	0.979206	0.984246	0.978605	0.520484	0.529515	0.532208	0.227612	0.225169	0.225205
52.03	0.383905	0.400447	0.400132	0.199857	0.193532	0.211229	0.092761	0.114575	0.091716	0.982987	0.986497	0.983256	0.53531	0.545815	0.548201	0.236474	0.233848	0.234759
52.11	0.391491	0.405871	0.408687	0.206292	0.198189	0.216953	0.095789	0.11813	0.092702	0.988185	0.989497	0.983721	0.550527	0.560793	0.563749	0.246735	0.243973	0.245223
52.23	0.398747	0.413529	0.415597	0.209868	0.20207	0.222676	0.099092	0.122778	0.096976	0.98913	0.989872	0.986512	0.565743	0.575771	0.581964	0.255597	0.252652	0.253412
52.34	0.407322	0.421506	0.423166	0.215946	0.207245	0.2284	0.101844	0.123052	0.099606	0.990076	0.992873	0.989767	0.58174	0.593392	0.594847	0.264459	0.261813	0.264331
52.45	0.414908	0.429483	0.431392	0.220951	0.211643	0.232761	0.104597	0.12688	0.101907	0.992439	0.995499	0.990233	0.596176	0.607489	0.61084	0.276586	0.273385	0.27616
52.51	0.422164	0.436184	0.438302	0.225241	0.216559	0.237939	0.107349	0.130161	0.104536	0.992911	0.994374	0.992093	0.611783	0.623348	0.628165	0.287313	0.282546	0.286169
52.61	0.430409	0.445118	0.445541	0.230247	0.221475	0.243936	0.109827	0.133169	0.107824	0.995747	0.996999	0.994884	0.62778	0.640088	0.642825	0.297108	0.293635	0.297543
52.74	0.436675	0.452138	0.45311	0.236682	0.225614	0.248842	0.11313	0.136724	0.110125	0.996692	0.996624	0.995814	0.642996	0.657709	0.656597	0.307369	0.306172	0.308462
52.81	0.44723	0.460753	0.461665	0.242403	0.23053	0.25402	0.115882	0.140826	0.11407	0.996219	0.997749	0.997209	0.657823	0.669604	0.67259	0.31903	0.317261	0.319381
52.92	0.453166	0.469368	0.469891	0.24562	0.235188	0.260289	0.118635	0.14356	0.1167	0.997164	0.996249	0.997209	0.673039	0.685463	0.689916	0.330224	0.329797	0.33212
53.01	0.462071	0.476069	0.479763	0.251698	0.23881	0.26465	0.121663	0.147935	0.119329	0.999527	1	0.997209	0.687866	0.701762	0.70502	0.343284	0.341369	0.344404
53.11	0.470317	0.483089	0.488319	0.256346	0.244502	0.270919	0.124415	0.150943	0.123274	0.999055	1	1	0.702692	0.7163	0.71968	0.354478	0.353905	0.355778
53.22	0.477902	0.494257	0.497203	0.262424	0.250194	0.276642	0.128269	0.153951	0.126233	1	1	1	0.717519	0.731278	0.733452	0.368937	0.366924	0.371247
53.35	0.487137	0.501276	0.504442	0.267429	0.254075	0.283183	0.131572	0.1586	0.128863	1	1	1	0.731565	0.746256	0.748112	0.38153	0.37946	0.38353
53.42	0.495053	0.510849	0.513327	0.272435	0.258991	0.287817	0.133774	0.161334	0.131164	1	1	1	0.74405	0.757269	0.762328	0.396455	0.394407	0.397634
53.52	0.502639	0.520102	0.522869	0.279228	0.264683	0.294358	0.138178	0.165436	0.135766	1	1	1	0.758876	0.773128	0.775655	0.407649	0.406461	0.410828
53.62	0.512203	0.52776	0.532741	0.283876	0.26934	0.300082	0.141481	0.169264	0.138725	1	1	1	0.773313	0.785903	0.790315	0.423507	0.42189	0.426297
53.72	0.522757	0.537652	0.540638	0.289954	0.275032	0.305533	0.145059	0.173093	0.142669	1	1	1	0.785408	0.799559	0.802754	0.437034	0.437801	0.439945
53.83	0.531662	0.547862	0.549523	0.295316	0.27969	0.311802	0.148362	0.177468	0.145299	1	1	1	0.796723	0.811454	0.814749	0.452425	0.451302	0.456779
53.92	0.541227	0.55552	0.558078	0.302824	0.285899	0.31698	0.151941	0.18157	0.15023	1	1	1	0.810769	0.825551	0.826744	0.465485	0.466731	0.471793
54.05	0.549802	0.565093	0.568937	0.308902	0.290556	0.323521	0.156069	0.184304	0.152531	1	1	1	0.821303	0.837885	0.838294	0.482743	0.482642	0.485441
54.12	0.558707	0.574665	0.578151	0.31498	0.295213	0.328972	0.158271	0.189773	0.157133	1	1	1	0.833789	0.848018	0.850733	0.497668	0.497107	0.50182
54.22	0.569261	0.585833	0.588351	0.321058	0.300647	0.335514	0.163226	0.194695	0.161078	1	1	1	0.845494	0.859031	0.861839	0.514925	0.512536	0.519563
54.35	0.578826	0.594767	0.597894	0.326421	0.305821	0.342873	0.165979	0.197703	0.16568	1	1	1	0.854467	0.868282	0.871168	0.529851	0.528447	0.533212
54.45	0.590369	0.60434	0.606449	0.333929	0.310737	0.348596	0.170107	0.202899	0.168968	1	1	1	0.863831	0.879736	0.880942	0.545709	0.545805	0.5505
54.55	0.598615	0.613593	0.615005	0.336074	0.315912	0.35541	0.173135	0.206453	0.171598	1	1	1	0.874756	0.889427	0.890715	0.561101	0.561234	0.566424
54.62	0.609169	0.623484	0.626851	0.345728	0.321604	0.360861	0.177814	0.211102	0.175871	1	1	1	0.884901	0.898238	0.901377	0.576959	0.577146	0.583258
54.72	0.617414	0.634971	0.636394	0.351806	0.325744	0.367948	0.182494	0.21411	0.179158	1	1	1	0.893874	0.909251	0.909374	0.595616	0.595468	0.601001
54.85	0.630937	0.644863	0.646923	0.357883	0.33273	0.375579	0.186072	0.219032	0.184418	1	1	1	0.901288	0.915859	0.916482	0.609608	0.609932	0.616015
54.95	0.638852	0.655073	0.657453	0.364676	0.337904	0.381848	0.189375	0.223134	0.188363	1	1	1	0.910261	0.921145	0.926255	0.626399	0.624397	0.631938
55.04	0.650396	0.66656	0.669628	0.369682	0.345149	0.389752	0.193779	0.226962	0.191321	1	1	1	0.918845	0.931718	0.933363	0.641791	0.642719	0.648772
55.14	0.662269	0.675495	0.679829	0.377905	0.349547	0.395476	0.197082	0.231611	0.196252	1	1	1	0.926258	0.938326	0.938694	0.658582	0.659595	0.663785
55.21	0.672493	0.687939	0.688713	0.383268	0.355239	0.401744	0.200936	0.2379	0.200197	1	1	1	0.932501	0.943172	0.945802	0.673507	0.675506	0.678799
55.33	0.684037	0.69783	0.700559	0.393279	0.36119	0.408831	0.205615	0.240634	0.203485	1	1	1	0.939914	0.951982	0.951577	0.689366	0.690935	0.696997
55.43	0.69558	0.708998	0.711747	0.400429	0.368176	0.414009	0.208643	0.245556	0.208744	1	1	1	0.945377	0.955947	0.957797	0.706623	0.705882	0.712011
55.54	0.706135	0.719528	0.721948	0.406864	0.373868	0.420005	0.213598	0.250479	0.211703	1	1	1	0.951619	0.962115	0.962683	0.721549	0.721794	0.72566
55.64	0.717018	0.729738	0.733136	0.415445	0.379819	0.426002	0.218002	0.25458	0.215648	1	1	1	0.957472	0.96696	0.968903	0.736007	0.738187	0.743858
55.72	0.727573	0.740906	0.745311	0.42045	0.386546	0.432543	0.221305	0.258135	0.218277	1	1	1	0.960593	0.973128	0.974234	0.751866	0.753616	0.757507
55.85	0.737467	0.750798	0.752879	0.430461	0.39379	0.439084	0.224333	0.263331	0.22288	1	1	1	0.965665	0.97533	0.977788	0.764925	0.769045	0.772066
55.96	0.750989	0.762285	0.761435	0.437969	0.401035	0.446171	0.229012	0.267979	0.225181	1	1	1	0.971908	0.98326	0.982674	0.781716	0.78351	0.787534
56.05	0.761214	0.774091	0.77361	0.446907	0.406727	0.452439	0.233416	0.272081	0.231427	1	1	1	0.973469	0.98326	0.984896	0.79291	0.796528	0.801183
56.14	0.771108	0.783344	0.783152	0.457276	0.415265	0.457618	0.236994	0.27755	0.233399	1	1	1	0.978541	0.986784	0.98845	0.807836	0.811475	0.814832
56.25	0.783311	0.795469	0.795327	0.464426	0.423803	0.465794	0.240022	0.281378	0.237015	1	1	1	0.982052	0.989868	0.991115	0.820896	0.822083	0.828935
56.34	0.794855	0.805361	0.803883	0.474437	0.432083	0.472063	0.245252	0.285753	0.24096	1	1	1	0.984783	0.995154	0.992004	0.835354	0.83703	0.841674
56.47	0.805409	0.815571	0.812438	0.483733	0.440103	0.48024	0.247454	0.290675	0.245562	1	1	1	0.988295	0.994714	0.995113	0.846549	0.848602	0.854868
56.53	0.815633	0.828015	0.825601	0.494101	0.446831	0.488416	0.252133	0.296691	0.250164	1	1	1	0.989856	0.997357	0.996446	0.859608	0.860174	0.864422
56.66	0.828166	0.836311	0.834814	0.503396	0.457697	0.495775	0.256262	0.300793	0.254109	1	1	1	0.991806	0.999119	0.99689	0.870336	0.871745	0.874431
56.76	0.838061	0.846203	0.844357	0.51305	0.464683	0.504497	0.25984	0.304895	0.256082	1	1	1	0.992977	0.998678	0.998223	0.883396	0.880906	0.88626
56.86	0.847625	0.855137	0.852912	0.525206	0.475291	0.512946	0.263694	0.308723	0.260684	1	1	1	0.994928	0.999119	1	0.891791	0.893925	0.896269
56.96	0.861148	0.864071	0.8641	0.536646	0.483829	0.521123	0.267823	0.314739	0.2643	1	1	1	0.997659	0.999559	1	0.902052	0.903568	0.906733
57.04	0.871372	0.873963	0.872326	0.547372	0.493402	0.530662	0.271952	0.319661	0.267258	1	1	1	0.996098	0.999119	1	0.912313	0.912729	0.915378
57.14	0.879617	0.884493	0.881211	0.558813	0.505304	0.539929	0.276631	0.32431	0.272189	1	1	1	0.995708	0.998238	1	0.920243	0.921408	0.925387
57.28	0.889842	0.892151	0.891083	0.572041	0.515395	0.548923	0.279934	0.328685	0.275148	1	1	1	1	1	1	0.929571	0.931051	0.932666
57.34	0.902045	0.901723	0.899309	0.58241	0.526261	0.558463	0.282411	0.33388	0.277778	1	1	1	1	1	1	0.936567	0.937801	0.94131
57.46	0.91128	0.910019	0.90589	0.595281	0.538939	0.570183	0.287091	0.34017	0.28238	1	1	1	1	1	1	0.943097	0.945034	0.949045
57.56	0.923813	0.918634	0.914116	0.608509	0.551358	0.582448	0.291495	0.344545	0.287311	1	1	1	1	1	1	0.95056	0.951302	0.953594
57.65	0.933377	0.927888	0.921685	0.621738	0.56326	0.592259	0.295348	0.349467	0.290598	1	1	1	1	1	1	0.958489	0.958052	0.959509
57.75	0.943931	0.934269	0.928595	0.632463	0.57542	0.602344	0.299752	0.353295	0.295201	1	1	1	1	1	1	0.961754	0.964802	0.966333
57.87	0.953166	0.94097	0.934189	0.649625	0.589133	0.614336	0.304156	0.359037	0.296844	1	1	1	1	1	1	0.966418	0.970106	0.969973
57.97	0.959103	0.947033	0.942415	0.662853	0.60207	0.626329	0.308285	0.364233	0.303419	1	1	1	1	1	1	0.974347	0.973481	0.975887
58.06	0.969327	0.955648	0.948996	0.677512	0.615265	0.638866	0.312689	0.369975	0.307035	1	1	1	1	1	1	0.979944	0.978303	0.981347
58.17	0.974934	0.959796	0.954261	0.689668	0.628978	0.650859	0.316543	0.374624	0.311637	1	1	1	1	1	1	0.982743	0.98216	0.981802
58.26	0.98252	0.964901	0.960842	0.703253	0.643726	0.663396	0.321773	0.380366	0.315911	1	1	1	1	1	1	0.986007	0.985053	0.983167
58.34	0.990106	0.970325	0.967753	0.717555	0.65718	0.677296	0.3248	0.384195	0.317226	1	1	1	1	1	1	0.989739	0.98891	0.987716
58.47	0.994063	0.975431	0.973346	0.732571	0.673739	0.689834	0.330856	0.389937	0.3238	1	1	1	1	1	1	0.99347	0.98891	0.989081
58.57	0.996372	0.978622	0.975321	0.745442	0.690039	0.702099	0.336636	0.392398	0.330703	1	1	1	1	1	1	0.991138	0.992768	0.994086
58.67	0.995712	0.982451	0.982889	0.75867	0.702717	0.717089	0.34104	0.399781	0.333005	1	1	1	1	1	1	0.995336	0.995178	0.994086
58.75	0.99934	0.987237	0.985192	0.772971	0.717982	0.731262	0.347096	0.40443	0.339579	1	1	1	1	1	1	0.996735	0.997107	0.99727
58.85	0.99934	0.990747	0.987825	0.78763	0.73273	0.744617	0.351225	0.410172	0.343524	1	1	1	1	1	1	0.997668	0.999036	0.99727
58.98	1	0.993299	0.991115	0.802646	0.747995	0.75988	0.357556	0.415915	0.351085	1	1	1	1	1	1	0.997668	0.999518	1
59.04	1	0.994895	0.99309	0.815874	0.764295	0.774053	0.363887	0.420837	0.354701	1	1	1	1	1	1	1	0.998071	1
59.14	1	0.99649	0.995393	0.830533	0.779301	0.787681	0.370493	0.427126	0.363248	1	1	1	1	1	1	1	0.999036	1
59.25	1	0.997766	0.99638	0.842331	0.791203	0.802944	0.376824	0.433142	0.36785	1	1	1	1	1	1	1	1	1
59.38	1	0.997766	0.999013	0.856632	0.806468	0.815481	0.38343	0.440252	0.37574	1	1	1	1	1	1	1	1	1
59.48	1	1	0.997368	0.869861	0.820699	0.829654	0.390586	0.4449	0.382314	1	1	1	1	1	1	1	1	1
59.57	1	1	1	0.883089	0.835705	0.843282	0.398569	0.453924	0.390204	1	1	1	1	1	1	1	1	1
59.65	1	1	1	0.893815	0.849935	0.857454	0.40545	0.459393	0.397436	1	1	1	1	1	1	1	1	1
59.75	1	1	1	0.903826	0.863648	0.868902	0.413432	0.466776	0.406969	1	1	1	1	1	1	1	1	1
59.88	1	1	1	0.915981	0.875809	0.881984	0.421965	0.474979	0.414201	1	1	1	1	1	1	1	1	1
59.97	1	1	1	0.927065	0.88771	0.893704	0.43215	0.484824	0.424063	1	1	1	1	1	1	1	1	1
60.06	1	1	1	0.935288	0.900906	0.907059	0.440132	0.492207	0.432939	1	1	1	1	1	1	1	1	1
60.19	1	1	1	0.946371	0.913066	0.918234	0.450041	0.501504	0.4405	1	1	1	1	1	1	1	1	1
60.28	1	1	1	0.954237	0.923933	0.928318	0.459675	0.510801	0.451019	1	1	1	1	1	1	1	1	1
60.37	1	1	1	0.962102	0.93273	0.937585	0.470135	0.520645	0.462196	1	1	1	1	1	1	1	1	1
60.47	1	1	1	0.969968	0.942561	0.947125	0.481145	0.530763	0.47403	1	1	1	1	1	1	1	1	1
60.58	1	1	1	0.976403	0.949806	0.955029	0.490779	0.541427	0.483892	1	1	1	1	1	1	1	1	1
60.67	1	1	1	0.980336	0.957827	0.962933	0.503165	0.552365	0.496713	1	1	1	1	1	1	1	1	1
60.78	1	1	1	0.983911	0.965071	0.969474	0.514726	0.56303	0.507232	1	1	1	1	1	1	1	1	1
60.87	1	1	1	0.989989	0.972574	0.97656	0.530416	0.574788	0.521696	1	1	1	1	1	1	1	1	1
60.95	1	1	1	0.992492	0.978008	0.981739	0.541701	0.58764	0.535174	1	1	1	1	1	1	1	1	1
61.05	1	1	1	0.995352	0.985252	0.987735	0.556565	0.601313	0.547009	1	1	1	1	1	1	1	1	1
61.17	1	1	1	0.99714	0.988875	0.991551	0.571704	0.613344	0.56213	1	1	1	1	1	1	1	1	1
61.29	1	1	1	0.996425	0.992497	0.994004	0.586017	0.627017	0.577581	1	1	1	1	1	1	1	1	1
61.39	1	1	1	0.99857	0.995343	0.995094	0.600606	0.64233	0.592045	1	1	1	1	1	1	1	1	1
61.47	1	1	1	1	0.996119	0.997547	0.614368	0.654908	0.607495	1	1	1	1	1	1	1	1	1
61.59	1	1	1	1	0.996119	0.998092	0.631159	0.670221	0.622945	1	1	1	1	1	1	1	1	1
61.69	1	1	1	1	0.999224	0.99891	0.647949	0.686081	0.640039	1	1	1	1	1	1	1	1	1
61.79	1	1	1	1	0.998706	0.999455	0.664465	0.699754	0.654504	1	1	1	1	1	1	1	1	1
61.87	1	1	1	1	0.999483	1	0.681255	0.716161	0.672584	1	1	1	1	1	1	1	1	1
61.99	1	1	1	1	1	1	0.698596	0.732568	0.688692	1	1	1	1	1	1	1	1	1
62.09	1	1	1	1	1	1	0.717038	0.748428	0.707758	1	1	1	1	1	1	1	1	1
62.18	1	1	1	1	1	1	0.734379	0.764561	0.724852	1	1	1	1	1	1	1	1	1
62.27	1	1	1	1	1	1	0.750344	0.780421	0.742604	1	1	1	1	1	1	1	1	1
62.36	1	1	1	1	1	1	0.768786	0.799016	0.760355	1	1	1	1	1	1	1	1	1
62.48	1	1	1	1	1	1	0.786402	0.812415	0.775805	1	1	1	1	1	1	1	1	1
62.6	1	1	1	1	1	1	0.802642	0.830736	0.794543	1	1	1	1	1	1	1	1	1
62.7	1	1	1	1	1	1	0.819433	0.844955	0.81098	1	1	1	1	1	1	1	1	1
62.78	1	1	1	1	1	1	0.837049	0.861635	0.827416	1	1	1	1	1	1	1	1	1
62.87	1	1	1	1	1	1	0.853014	0.876401	0.843195	1	1	1	1	1	1	1	1	1
62.99	1	1	1	1	1	1	0.869805	0.890894	0.859961	1	1	1	1	1	1	1	1	1
63.08	1	1	1	1	1	1	0.884118	0.903199	0.874096	1	1	1	1	1	1	1	1	1
63.19	1	1	1	1	1	1	0.899532	0.916598	0.889875	1	1	1	1	1	1	1	1	1
63.29	1	1	1	1	1	1	0.912469	0.926989	0.901381	1	1	1	1	1	1	1	1	1
63.38	1	1	1	1	1	1	0.925681	0.939295	0.912558	1	1	1	1	1	1	1	1	1
63.5	1	1	1	1	1	1	0.937792	0.949139	0.926364	1	1	1	1	1	1	1	1	1
63.6	1	1	1	1	1	1	0.947702	0.957889	0.936555	1	1	1	1	1	1	1	1	1
63.68	1	1	1	1	1	1	0.958437	0.966092	0.947732	1	1	1	1	1	1	1	1	1
63.8	1	1	1	1	1	1	0.966419	0.97539	0.954635	1	1	1	1	1	1	1	1	1
63.9	1	1	1	1	1	1	0.975778	0.979491	0.962525	1	1	1	1	1	1	1	1	1
63.98	1	1	1	1	1	1	0.981007	0.983593	0.968771	1	1	1	1	1	1	1	1	1
64.09	1	1	1	1	1	1	0.985687	0.989062	0.973702	1	1	1	1	1	1	1	1	1
64.19	1	1	1	1	1	1	0.990917	0.993164	0.97929	1	1	1	1	1	1	1	1	1
64.31	1	1	1	1	1	1	0.992568	0.995351	0.982249	1	1	1	1	1	1	1	1	1
64.4	1	1	1	1	1	1	0.996972	0.996992	0.986522	1	1	1	1	1	1	1	1	1
64.49	1	1	1	1	1	1	0.998073	0.997266	0.990467	1	1	1	1	1	1	1	1	1
64.58	1	1	1	1	1	1	0.998899	0.998633	0.992439	1	1	1	1	1	1	1	1	1
64.69	1	1	1	1	1	1	1	0.998633	0.995069	1	1	1	1	1	1	1	1	1
64.78	1	1	1	1	1	1	1	1	0.996713	1	1	1	1	1	1	1	1	1
64.91	1	1	1	1	1	1	1	1	0.998356	1	1	1	1	1	1	1	1	1
64.99	1	1	1	1	1	1	1	1	0.996384	1	1	1	1	1	1	1	1	1
65.11	1	1	1	1	1	1	1	1	0.998028	1	1	1	1	1	1	1	1	1
65.2	1	1	1	1	1	1	1	1	0.998356	1	1	1	1	1	1	1	1	1
65.29	1	1	1	1	1	1	1	1	0.998356	1	1	1	1	1	1	1	1	1
65.41	1	1	1	1	1	1	1	1	0.998685	1	1	1	1	1	1	1	1	1
65.5	1	1	1	1	1	1	1	1	0.999014	1	1	1	1	1	1	1	1	1
65.61	1	1	1	1	1	1	1	1	0.998356	1	1	1	1	1	1	1	1	1
65.7	1	1	1	1	1	1	1	1	1	1	1	1	1	1	1	1	1	1
65.8	1	1	1	1	1	1	1	1	1	1	1	1	1	1	1	1	1	1
65.91	1	1	1	1	1	1	0.9	0.9	0.9	1	1	1	1	1	1	1	1	1
66	1	1	1	1	1	1	0.9	0.9	0.9	1	1	1	1	1	1	1	1	1
66.12	1	1	1	0.9	0.9	0.9	0.9	0.9	0.9	1	1	1	1	1	1	1	1	1
66.21	1	1	1	0.9	0.9	0.9	0.9	0.9	0.9	1	1	1	1	1	1	1	1	1
66.31	1	1	1	0.9	0.9	0.9	0.9	0.9	0.9	1	1	1	1	1	1	1	1	1
66.41	1	1	1	0.9	0.9	0.9	0.9	0.9	0.9	1	1	1	1	1	1	1	1	1
66.5	0.9	0.9	0.9	0.9	0.9	0.9	0.9	0.9	0.9	1	1	1	1	1	1	1	1	1
66.62	0.9	0.9	0.9	0.9	0.9	0.9	0.9	0.9	0.9	1	1	1	1	1	1	1	1	1
66.7	0.9	0.9	0.9	0.9	0.9	0.9	0.9	0.9	0.9	1	1	1	1	1	1	1	1	1
66.82	0.9	0.9	0.9	0.9	0.9	0.9	0.9	0.9	0.9	1	1	1	1	1	1	1	1	1
66.91	0.9	0.9	0.9	0.9	0.9	0.9	0.9	0.9	0.9	1	1	1	1	1	1	1	1	1
67	0.9	0.9	0.9	0.9	0.9	0.9	0.9	0.9	0.9	1	1	1	1	1	1	1	1	1
68	0.9	0.9	0.9	0.9	0.9	0.9	0.9	0.9	0.9	1	1	1	1	1	1	1	1	1
69	0.9	0.9	0.9	0.9	0.9	0.9	0.9	0.9	0.9	1	1	1	1	1	1	1	1	1
70	0.9	0.9	0.9	0.9	0.9	0.9	0.9	0.9	0.9	1	1	1	1	1	1	1	1	1
71	0.9	0.9	0.9	0.9	0.9	0.9	0.9	0.9	0.9	1	1	1	1	1	1	1	1	1
72	0.9	0.9	0.9	0.9	0.9	0.9	0.9	0.9	0.9	1	1	1	1	1	1	1	1	1
73	0.9	0.9	0.9	0.9	0.9	0.9	0.9	0.9	0.9	1	1	1	1	1	1	1	1	1
74	0.9	0.9	0.9	0.9	0.9	0.9	0.9	0.9	0.9	1	1	1	1	1	1	1	1	1
75	0.9	0.9	0.9	0.9	0.9	0.9	0.9	0.9	0.9	1	1	1	0.9	0.9	0.9	0.9	0.9	0.9
76	0.9	0.9	0.9	0.9	0.9	0.9	0.9	0.9	0.9	1	1	1	0.9	0.9	0.9	0.9	0.9	0.9
77	0.9	0.9	0.9	0.9	0.9	0.9	0.9	0.9	0.9	1	1	1	0.9	0.9	0.9	0.9	0.9	0.9
78	0.9	0.9	0.9	0.9	0.9	0.9	0.9	0.9	0.9	1	1	1	0.9	0.9	0.9	0.9	0.9	0.9
79	0.9	0.9	0.9	0.9	0.9	0.9	0.9	0.9	0.9	1	1	1	0.9	0.9	0.9	0.9	0.9	0.9
80	0.9	0.9	0.9	0.9	0.9	0.9	0.9	0.9	0.9	1	1	1	0.9	0.9	0.9	0.9	0.9	0.9

## Sheet: Trypsin digestion
	WT		Meyer
	% Residual activity	SD	% Residual activity	SD
NT	100	0.928693	100	5.4377
0 μM NADP+	5.70648	0.316825	1.46163	0.278847
10 μM NADP+	57.5	1.71853	3.14734	0.371033
100 μM NADP+	71.0251	6.875	6.16873	1.2363

## Sheet: Gdn-HCl treatment
	WT		Meyer
[Gdn-HCl] (M)	% Residual activity	SD	% Residual activity	SD
0	100	2.52002	100	8.78416
0.05	100.386	5.20191	112.772	1.39457
0.1	98.2713	3.59966	28.25	2.78672
0.15	93.4471	0.926901	14.9215	0.972803
0.2	51.6644	1.19469	6.63113	0.786673
0.25	37.9468	2.28722	3.93546	0.169112
0.3	0.575174	0.0568965	2.7114	0.202946
0.4	0	0	1.39462	0.130041
0.5	0	0	0	0

## Sheet: Thermal inactivation
	WT		Meyer
Temperature (°C)	% Residual activity	SD	% Residual activity	SD
25	100	1.26963	100	5.6445
30	111.518	2.8853	107.987	2.21148
35	108.454	3.68723	101.644	4.26621
40	107.469	1.64336	104.225	7.81911
45	107.209	6.43352	20.0591	0.916957
50	57.6429	2.5042	1.94437	0.258936
55	2.36367	0.190213	0	0
60	0.165911	0.0187857	0	0
65	0	0	0	0

## Sheet: Olimeric state
Elution volume (mL)	Abs at 280				Marker	Kda	Log MW	Ve	Kav
	Wild-type	Meyer			Blue dextran	>2000		8.38
0	-0.004	0.799			Thyroglobulin	670	2.82607	8.94	0.0358515
0.026581	-0.01	0.794			γ-globulin	158	2.19866	11.7	0.212548
0.0531621	-0.015	0.791			Ovalbumin	44	1.64345	14.6	0.398207
0.0797431	-0.019	0.784			Myoglobin	17	1.23045	16.93	0.547375
0.106324	-0.016	0.776			Vitamin B12	1.25	0.09691	20.44	0.772087
0.132905	-0.012	0.765
0.159486	-0.011	0.747
0.186067	-0.01	0.732
0.212648	-0.01	0.72
0.239229	-0.005	0.714
0.26581	0.012	0.718
0.292391	0.028	0.727
0.318973	0.05	0.741
0.345554	0.055	0.749
0.372135	0.056	0.753
0.398716	0.055	0.754
0.425297	0.051	0.752
0.451878	0.051	0.747
0.478459	0.048	0.738
0.50504	0.048	0.731
0.531621	0.045	0.72
0.558202	0.042	0.719
0.584783	0.042	0.721
0.611364	0.039	0.726
0.637945	0.037	0.729
0.664526	0.031	0.727
0.691107	0.026	0.723
0.717688	0.023	0.717
0.744269	0.019	0.711
0.77085	0.012	0.703
0.797431	0.007	0.697
0.824012	0.007	0.691
0.850593	0.004	0.687
0.877174	0.001	0.68
0.903756	-0.002	0.676
0.930337	-0.007	0.67
0.956918	-0.011	0.666
0.983499	-0.012	0.662
1.01008	-0.016	0.657
1.03666	-0.016	0.655
1.06324	-0.019	0.654
1.08982	-0.025	0.651
1.1164	-0.027	0.652
1.14298	-0.026	0.647
1.16957	-0.026	0.646
1.19615	-0.027	0.639
1.22273	-0.029	0.632
1.24931	-0.033	0.623
1.27589	-0.035	0.619
1.30247	-0.039	0.614
1.32905	-0.04	0.609
1.35563	-0.041	0.605
1.38221	-0.037	0.6
1.4088	-0.031	0.601
1.43538	-0.035	0.6
1.46196	-0.036	0.597
1.48854	-0.039	0.586
1.51512	-0.039	0.569
1.5417	-0.036	0.556
1.56828	-0.038	0.545
1.59486	-0.042	0.548
1.62144	-0.041	0.556
1.64802	-0.04	0.571
1.67461	-0.04	0.583
1.70119	-0.043	0.579
1.72777	-0.046	0.575
1.75435	-0.047	0.568
1.78093	-0.048	0.569
1.80751	-0.049	0.573
1.83409	-0.05	0.576
1.86067	-0.052	0.578
1.88725	-0.052	0.581
1.91384	-0.053	0.582
1.94042	-0.057	0.58
1.967	-0.059	0.578
1.99358	-0.059	0.575
2.02016	-0.06	0.572
2.04674	-0.058	0.571
2.07332	-0.055	0.569
2.0999	-0.052	0.57
2.12648	-0.054	0.564
2.15306	-0.056	0.56
2.17965	-0.059	0.553
2.20623	-0.059	0.542
2.23281	-0.059	0.53
2.25939	-0.059	0.521
2.28597	-0.061	0.511
2.31255	-0.062	0.503
2.33913	-0.059	0.498
2.36571	-0.055	0.497
2.39229	-0.055	0.498
2.41888	-0.056	0.503
2.44546	-0.058	0.509
2.47204	-0.062	0.514
2.49862	-0.062	0.512
2.5252	-0.064	0.506
2.55178	-0.063	0.496
2.57836	-0.064	0.484
2.60494	-0.065	0.473
2.63152	-0.066	0.47
2.6581	-0.063	0.47
2.68469	-0.063	0.476
2.71127	-0.063	0.48
2.73785	-0.065	0.483
2.76443	-0.066	0.487
2.79101	-0.066	0.482
2.81759	-0.066	0.47
2.84417	-0.067	0.454
2.87075	-0.067	0.435
2.89733	-0.068	0.417
2.92391	-0.066	0.405
2.9505	-0.068	0.394
2.97708	-0.069	0.386
3.00366	-0.072	0.381
3.03024	-0.076	0.374
3.05682	-0.076	0.372
3.0834	-0.078	0.372
3.10998	-0.076	0.373
3.13656	-0.075	0.38
3.16314	-0.071	0.381
3.18973	-0.072	0.385
3.21631	-0.073	0.387
3.24289	-0.075	0.386
3.26947	-0.078	0.383
3.29605	-0.074	0.381
3.32263	-0.076	0.379
3.34921	-0.074	0.375
3.37579	-0.073	0.371
3.40237	-0.071	0.369
3.42895	-0.071	0.376
3.45554	-0.072	0.386
3.48212	-0.071	0.4
3.5087	-0.071	0.412
3.53528	-0.07	0.414
3.56186	-0.07	0.415
3.58844	-0.068	0.408
3.61502	-0.069	0.401
3.6416	-0.069	0.394
3.66818	-0.07	0.387
3.69477	-0.069	0.378
3.72135	-0.068	0.372
3.74793	-0.068	0.363
3.77451	-0.069	0.356
3.80109	-0.072	0.35
3.82767	-0.073	0.344
3.85425	-0.074	0.343
3.88083	-0.073	0.344
3.90741	-0.071	0.349
3.93399	-0.07	0.353
3.96058	-0.07	0.36
3.98716	-0.072	0.361
4.01374	-0.074	0.355
4.04032	-0.075	0.344
4.0669	-0.075	0.329
4.09348	-0.073	0.313
4.12006	-0.073	0.303
4.14664	-0.073	0.299
4.17322	-0.071	0.296
4.1998	-0.071	0.3
4.22639	-0.071	0.308
4.25297	-0.072	0.309
4.27955	-0.072	0.314
4.30613	-0.069	0.317
4.33271	-0.067	0.318
4.35929	-0.07	0.318
4.38587	-0.072	0.312
4.41245	-0.074	0.303
4.43903	-0.074	0.295
4.46562	-0.074	0.29
4.4922	-0.077	0.288
4.51878	-0.077	0.283
4.54536	-0.08	0.274
4.57194	-0.077	0.262
4.59852	-0.079	0.25
4.6251	-0.08	0.248
4.65168	-0.081	0.246
4.67826	-0.08	0.247
4.70484	-0.08	0.244
4.73143	-0.079	0.245
4.75801	-0.083	0.245
4.78459	-0.086	0.246
4.81117	-0.086	0.242
4.83775	-0.089	0.239
4.86433	-0.092	0.238
4.89091	-0.099	0.244
4.91749	-0.102	0.252
4.94407	-0.101	0.249
4.97066	-0.098	0.238
4.99724	-0.096	0.219
5.02382	-0.094	0.203
5.0504	-0.094	0.193
5.07698	-0.091	0.187
5.10356	-0.094	0.184
5.13014	-0.093	0.18
5.15672	-0.094	0.173
5.1833	-0.092	0.177
5.20988	-0.089	0.179
5.23647	-0.086	0.187
5.26305	-0.083	0.192
5.28963	-0.079	0.196
5.31621	-0.081	0.2
5.34279	-0.079	0.201
5.36937	-0.079	0.203
5.39595	-0.08	0.205
5.42253	-0.078	0.199
5.44911	-0.078	0.19
5.4757	-0.078	0.179
5.50228	-0.081	0.17
5.52886	-0.086	0.162
5.55544	-0.089	0.155
5.58202	-0.09	0.152
5.6086	-0.095	0.15
5.63518	-0.1	0.142
5.66176	-0.108	0.142
5.68834	-0.112	0.136
5.71492	-0.114	0.135
5.74151	-0.116	0.13
5.76809	-0.118	0.123
5.79467	-0.123	0.115
5.82125	-0.128	0.11
5.84783	-0.136	0.105
5.87441	-0.143	0.1
5.90099	-0.149	0.097
5.92757	-0.151	0.091
5.95415	-0.156	0.086
5.98073	-0.16	0.08
6.00732	-0.161	0.078
6.0339	-0.168	0.08
6.06048	-0.168	0.083
6.08706	-0.165	0.09
6.11364	-0.165	0.089
6.14022	-0.165	0.086
6.1668	-0.169	0.079
6.19338	-0.171	0.074
6.21996	-0.171	0.064
6.24655	-0.171	0.052
6.27313	-0.171	0.037
6.29971	-0.172	0.026
6.32629	-0.172	0.019
6.35287	-0.172	0.017
6.37945	-0.174	0.013
6.40603	-0.178	0.017
6.43261	-0.185	0.019
6.45919	-0.186	0.019
6.48577	-0.187	0.016
6.51236	-0.188	0.013
6.53894	-0.186	0.009
6.56552	-0.187	0.009
6.5921	-0.186	0.009
6.61868	-0.188	0.01
6.64526	-0.188	0.005
6.67184	-0.189	-0.001
6.69842	-0.187	-0.007
6.725	-0.186	-0.013
6.75159	-0.186	-0.014
6.77817	-0.187	-0.012
6.80475	-0.189	-0.01
6.83133	-0.184	-0.006
6.85791	-0.185	-0.005
6.88449	-0.187	-0.005
6.91107	-0.19	-0.003
6.93765	-0.191	-0.001
6.96423	-0.188	0.001
6.99081	-0.184	0.011
7.0174	-0.186	0.023
7.04398	-0.186	0.041
7.07056	-0.186	0.063
7.09714	-0.187	0.084
7.12372	-0.188	0.108
7.1503	-0.189	0.133
7.17688	-0.192	0.158
7.20346	-0.194	0.186
7.23004	-0.191	0.21
7.25663	-0.188	0.237
7.28321	-0.19	0.26
7.30979	-0.188	0.287
7.33637	-0.189	0.316
7.36295	-0.188	0.347
7.38953	-0.19	0.379
7.41611	-0.191	0.409
7.44269	-0.19	0.436
7.46927	-0.19	0.461
7.49585	-0.189	0.483
7.52244	-0.186	0.509
7.54902	-0.189	0.533
7.5756	-0.187	0.563
7.60218	-0.187	0.589
7.62876	-0.184	0.612
7.65534	-0.183	0.634
7.68192	-0.183	0.658
7.7085	-0.185	0.681
7.73508	-0.185	0.709
7.76166	-0.182	0.735
7.78825	-0.179	0.758
7.81483	-0.177	0.774
7.84141	-0.175	0.791
7.86799	-0.17	0.805
7.89457	-0.166	0.822
7.92115	-0.161	0.842
7.94773	-0.155	0.861
7.97431	-0.153	0.882
8.00089	-0.148	0.902
8.02748	-0.139	0.922
8.05406	-0.132	0.94
8.08064	-0.119	0.957
8.10722	-0.109	0.971
8.1338	-0.102	0.983
8.16038	-0.091	0.992
8.18696	-0.079	0.994
8.21354	-0.066	0.991
8.24012	-0.052	0.987
8.2667	-0.045	0.979
8.29329	-0.037	0.964
8.31987	-0.029	0.944
8.34645	-0.021	0.916
8.37303	-0.012	0.884
8.39961	-0.006	0.849
8.42619	0	0.816
8.45277	0.008	0.776
8.47935	0.014	0.742
8.50593	0.02	0.708
8.53252	0.022	0.686
8.5591	0.027	0.678
8.58568	0.029	0.679
8.61226	0.035	0.698
8.63884	0.041	0.733
8.66542	0.045	0.78
8.692	0.048	0.837
8.71858	0.054	0.9
8.74516	0.063	0.963
8.77174	0.072	1.02
8.79833	0.085	1.071
8.82491	0.095	1.112
8.85149	0.102	1.141
8.87807	0.108	1.154
8.90465	0.113	1.156
8.93123	0.116	1.144
8.95781	0.121	1.122
8.98439	0.123	1.089
9.01097	0.122	1.049
9.03756	0.122	1
9.06414	0.121	0.943
9.09072	0.12	0.876
9.1173	0.119	0.803
9.14388	0.114	0.733
9.17046	0.108	0.66
9.19704	0.101	0.591
9.22362	0.094	0.522
9.2502	0.085	0.457
9.27678	0.083	0.4
9.30337	0.081	0.345
9.32995	0.081	0.296
9.35653	0.078	0.248
9.38311	0.074	0.202
9.40969	0.07	0.16
9.43627	0.068	0.119
9.46285	0.065	0.079
9.48943	0.062	0.044
9.51601	0.062	0.011
9.54259	0.062	-0.01
9.56918	0.065	-0.03
9.59576	0.066	-0.049
9.62234	0.067	-0.068
9.64892	0.064	-0.088
9.6755	0.062	-0.098
9.70208	0.061	-0.107
9.72866	0.061	-0.115
9.75524	0.067	-0.126
9.78182	0.07	-0.135
9.80841	0.068	-0.14
9.83499	0.069	-0.145
9.86157	0.071	-0.147
9.88815	0.075	-0.155
9.91473	0.076	-0.162
9.94131	0.077	-0.174
9.96789	0.08	-0.18
9.99447	0.084	-0.183
10.0211	0.086	-0.19
10.0476	0.09	-0.198
10.0742	0.093	-0.208
10.1008	0.095	-0.216
10.1274	0.096	-0.222
10.154	0.096	-0.228
10.1805	0.097	-0.231
10.2071	0.098	-0.233
10.2337	0.102	-0.237
10.2603	0.102	-0.248
10.2869	0.104	-0.261
10.3134	0.108	-0.267
10.34	0.111	-0.264
10.3666	0.114	-0.262
10.3932	0.116	-0.261
10.4198	0.121	-0.266
10.4464	0.124	-0.266
10.4729	0.126	-0.263
10.4995	0.129	-0.255
10.5261	0.128	-0.253
10.5527	0.131	-0.249
10.5793	0.13	-0.245
10.6058	0.135	-0.247
10.6324	0.139	-0.246
10.659	0.142	-0.244
10.6856	0.146	-0.24
10.7122	0.146	-0.237
10.7387	0.148	-0.234
10.7653	0.148	-0.231
10.7919	0.151	-0.228
10.8185	0.153	-0.224
10.8451	0.154	-0.22
10.8716	0.159	-0.219
10.8982	0.162	-0.221
10.9248	0.164	-0.221
10.9514	0.165	-0.226
10.978	0.171	-0.232
11.0046	0.173	-0.237
11.0311	0.18	-0.24
11.0577	0.186	-0.236
11.0843	0.197	-0.231
11.1109	0.209	-0.229
11.1375	0.228	-0.227
11.164	0.257	-0.229
11.1906	0.308	-0.226
11.2172	0.395	-0.217
11.2438	0.529	-0.204
11.2704	0.736	-0.186
11.2969	1.028	-0.172
11.3235	1.432	-0.164
11.3501	1.94	-0.158
11.3767	2.541	-0.153
11.4033	3.248	-0.145
11.4298	4.009	-0.125
11.4564	4.818	-0.103
11.483	5.651	-0.078
11.5096	6.432	-0.057
11.5362	7.203	-0.035
11.5628	7.882	-0.02
11.5893	8.526	-0.007
11.6159	9.073	0.003
11.6425	9.538	0.007
11.6691	9.931	0.005
11.6957	10.247	0
11.7222	10.503	-0.003
11.7488	10.702	0
11.7754	10.845	0.001
11.802	10.944	0.001
11.8286	11.002	0
11.8551	11.025	0.002
11.8817	11.021	0.007
11.9083	10.99	0.025
11.9349	10.942	0.049
11.9615	10.874	0.092
11.9881	10.789	0.148
12.0146	10.69	0.227
12.0412	10.579	0.333
12.0678	10.458	0.47
12.0944	10.328	0.64
12.121	10.185	0.834
12.1475	10.051	1.059
12.1741	9.906	1.314
12.2007	9.771	1.586
12.2273	9.622	1.871
12.2539	9.482	2.155
12.2804	9.346	2.457
12.307	9.211	2.758
12.3336	9.082	3.062
12.3602	8.95	3.368
12.3868	8.811	3.664
12.4133	8.682	3.96
12.4399	8.544	4.247
12.4665	8.415	4.536
12.4931	8.277	4.793
12.5197	8.136	5.037
12.5463	7.994	5.242
12.5728	7.842	5.391
12.5994	7.691	5.483
12.626	7.532	5.51
12.6526	7.364	5.469
12.6792	7.199	5.361
12.7057	7.017	5.2
12.7323	6.835	4.979
12.7589	6.65	4.735
12.7855	6.455	4.448
12.8121	6.264	4.156
12.8386	6.061	3.848
12.8652	5.869	3.547
12.8918	5.673	3.259
12.9184	5.485	2.981
12.945	5.296	2.725
12.9715	5.116	2.489
12.9981	4.936	2.264
13.0247	4.769	2.074
13.0513	4.609	1.893
13.0779	4.455	1.744
13.1045	4.308	1.607
13.131	4.168	1.491
13.1576	4.029	1.391
13.1842	3.905	1.304
13.2108	3.775	1.232
13.2374	3.665	1.174
13.2639	3.551	1.124
13.2905	3.447	1.088
13.3171	3.346	1.058
13.3437	3.245	1.035
13.3703	3.155	1.023
13.3968	3.064	1.016
13.4234	2.977	1.02
13.45	2.895	1.034
13.4766	2.816	1.055
13.5032	2.744	1.088
13.5298	2.674	1.122
13.5563	2.606	1.162
13.5829	2.54	1.213
13.6095	2.479	1.274
13.6361	2.421	1.348
13.6627	2.36	1.433
13.6892	2.307	1.534
13.7158	2.252	1.649
13.7424	2.201	1.783
13.769	2.156	1.937
13.7956	2.112	2.105
13.8221	2.07	2.296
13.8487	2.031	2.51
13.8753	1.992	2.744
13.9019	1.951	2.991
13.9285	1.916	3.243
13.955	1.883	3.507
13.9816	1.852	3.763
14.0082	1.824	4.008
14.0348	1.798	4.243
14.0614	1.772	4.443
14.088	1.747	4.626
14.1145	1.723	4.767
14.1411	1.696	4.891
14.1677	1.675	4.983
14.1943	1.649	5.052
14.2209	1.626	5.084
14.2474	1.603	5.082
14.274	1.578	5.048
14.3006	1.553	4.987
14.3272	1.528	4.902
14.3538	1.504	4.789
14.3803	1.477	4.656
14.4069	1.447	4.498
14.4335	1.419	4.328
14.4601	1.392	4.143
14.4867	1.363	3.954
14.5133	1.335	3.764
14.5398	1.302	3.573
14.5664	1.263	3.382
14.593	1.232	3.185
14.6196	1.197	2.982
14.6462	1.163	2.784
14.6727	1.132	2.578
14.6993	1.098	2.383
14.7259	1.063	2.186
14.7525	1.031	2.003
14.7791	1	1.823
14.8056	0.97	1.653
14.8322	0.941	1.484
14.8588	0.913	1.323
14.8854	0.884	1.177
14.912	0.857	1.046
14.9385	0.836	0.927
14.9651	0.811	0.823
14.9917	0.793	0.722
15.0183	0.771	0.631
15.0449	0.749	0.539
15.0715	0.727	0.451
15.098	0.702	0.366
15.1246	0.681	0.284
15.1512	0.664	0.215
15.1778	0.648	0.149
15.2044	0.632	0.09
15.2309	0.614	0.033
15.2575	0.596	-0.022
15.2841	0.578	-0.067
15.3107	0.563	-0.106
15.3373	0.548	-0.139
15.3638	0.536	-0.175
15.3904	0.524	-0.208
15.417	0.512	-0.238
15.4436	0.496	-0.264
15.4702	0.48	-0.285
15.4967	0.464	-0.306
15.5233	0.455	-0.325
15.5499	0.44	-0.344
15.5765	0.43	-0.359
15.6031	0.422	-0.366
15.6297	0.415	-0.367
15.6562	0.412	-0.374
15.6828	0.407	-0.374
15.7094	0.402	-0.373
15.736	0.399	-0.368
15.7626	0.396	-0.353
15.7891	0.393	-0.346
15.8157	0.39	-0.337
15.8423	0.386	-0.323
15.8689	0.378	-0.307
15.8955	0.376	-0.286
15.922	0.369	-0.265
15.9486	0.366	-0.248
15.9752	0.359	-0.231
16.0018	0.355	-0.216
16.0284	0.357	-0.203
16.055	0.356	-0.193
16.0815	0.357	-0.189
16.1081	0.353	-0.181
16.1347	0.35	-0.176
16.1613	0.346	-0.17
16.1879	0.34	-0.167
16.2144	0.334	-0.162
16.241	0.326	-0.158
16.2676	0.322	-0.157
16.2942	0.321	-0.159
16.3208	0.316	-0.166
16.3473	0.309	-0.177
16.3739	0.301	-0.193
16.4005	0.294	-0.221
16.4271	0.289	-0.229
16.4537	0.282	-0.238
16.4802	0.275	-0.246
16.5068	0.267	-0.255
16.5334	0.255	-0.268
16.56	0.246	-0.276
16.5866	0.241	-0.291
16.6132	0.237	-0.301
16.6397	0.232	-0.308
16.6663	0.225	-0.319
16.6929	0.213	-0.334
16.7195	0.205	-0.34
16.7461	0.198	-0.349
16.7726	0.195	-0.359
16.7992	0.188	-0.373
16.8258	0.185	-0.377
16.8524	0.181	-0.392
16.879	0.176	-0.403
16.9055	0.172	-0.414
16.9321	0.163	-0.424
16.9587	0.156	-0.431
16.9853	0.152	-0.42
17.0119	0.149	-0.414
17.0384	0.141	-0.426
17.065	0.136	-0.431
17.0916	0.13	-0.444
17.1182	0.123	-0.453
17.1448	0.121	-0.466
17.1714	0.119	-0.485
17.1979	0.117	-0.501
17.2245	0.115	-0.516
17.2511	0.111	-0.527
17.2777	0.108	-0.535
17.3043	0.107	-0.541
17.3308	0.102	-0.549
17.3574	0.098	-0.555
17.384	0.092	-0.563
17.4106	0.089	-0.572
17.4372	0.091	-0.581
17.4637	0.089	-0.591
17.4903	0.085	-0.6
17.5169	0.082	-0.602
17.5435	0.08	-0.603
17.5701	0.081	-0.605
17.5967	0.077	-0.604
17.6232	0.076	-0.608
17.6498	0.076	-0.613
17.6764	0.075	-0.622
17.703	0.076	-0.63
17.7296	0.075	-0.636
17.7561	0.073	-0.641
17.7827	0.071	-0.644
17.8093	0.07	-0.648
17.8359	0.068	-0.649
17.8625	0.066	-0.652
17.889	0.062	-0.658
17.9156	0.06	-0.664
17.9422	0.06	-0.676
17.9688	0.057	-0.686
17.9954	0.054	-0.699
